# Supplementary material for: Comprehensive Phenotypic Characterization of Clinical Elizabethkingia Isolates and Evaluation of the Antimicrobial and Anti-Biofilm Activity of Dialdehyde Cellulose
Source: Int J Mol Sci. 2026 Jul 18;27(14):6392. doi: 10.3390/ijms27146392 (PMC13409810; doi:10.3390/ijms27146392)
Supplement: Supplementary file 1 [file ijms-27-06392-s001.zip]

Archive with 1 entries (1 files):
- ijms-4430856-supplementary.pdf
